# Supplementary material for: SBR-YOLO: context-position attention and adaptive feature fusion for student behavior recognition
Source: Front Comput Neurosci. 2026 Mar 18;20:1804422. doi: 10.3389/fncom.2026.1804422 (PMC13038954; doi:10.3389/fncom.2026.1804422)
Supplement: Supplementary file 1 [file Data_Sheet_1.zip]

Archive with 2 entries (1 files):
- BCPA code/
- BCPA code/BCPA.py
