# Supplementary material for: SBR-YOLO: context-position attention and adaptive feature fusion for student behavior recognition
Source: Front Comput Neurosci. 2026 Mar 18;20:1804422. doi: 10.3389/fncom.2026.1804422 (PMC13038954; doi:10.3389/fncom.2026.1804422)
Supplement: Supplementary file 1 [file Data_Sheet_1.zip › BCPA code/BCPA.py]

import torch
import torch.nn as nn
import torch.nn.functional as F
import math


class PositionalEncodingMLP(nn.Module):

    def __init__(self):
        super().__init__()
        self.mlp = nn.Sequential(
            nn.Linear(2, 64),
            nn.ReLU(inplace=True),
            nn.Linear(64, 1)
        )

    def forward(self, H, W):

        device = next(self.parameters()).device

        rows = torch.arange(H, device=device, dtype=torch.float32)
        cols = torch.arange(W, device=device, dtype=torch.float32)

        grid_r, grid_c = torch.meshgrid(rows, cols, indexing='ij')
        coords = torch.stack([grid_r.flatten(), grid_c.flatten()], dim=-1)
        N = H * W

        delta = coords.unsqueeze(1) - coords.unsqueeze(0)  

        P = self.mlp(delta).squeeze(-1)  
        return P.unsqueeze(0).unsqueeze(0) 


class BCPAModule(nn.Module):

    def __init__(self, in_channels: int, num_heads: int = 8):
        super().__init__()
        assert in_channels % num_heads == 0, \
            f"in_channels ({in_channels}) must be divisible by num_heads ({num_heads})"

        self.C = in_channels
        self.h = num_heads
        self.d = in_channels // num_heads 

        self.input_proj = nn.Sequential(
            nn.Conv2d(in_channels, in_channels, kernel_size=1, bias=False),
            nn.BatchNorm2d(in_channels)
        )

        self.W_Q = nn.Linear(in_channels, in_channels, bias=False)
        self.W_K = nn.Linear(in_channels, in_channels, bias=False)
        self.W_V = nn.Linear(in_channels, in_channels, bias=False)

        self.pos_enc = PositionalEncodingMLP()

        self.W_pre  = nn.Parameter(torch.eye(num_heads))  
        self.W_post = nn.Parameter(torch.eye(num_heads))

        self.output_proj = nn.Sequential(
            nn.Conv2d(in_channels, in_channels, kernel_size=1, bias=False),
            nn.BatchNorm2d(in_channels)
        )

        self._init_weights()

    def _init_weights(self):
        for m in self.modules():
            if isinstance(m, nn.Linear):
                nn.init.xavier_uniform_(m.weight)
            elif isinstance(m, nn.Conv2d):
                nn.init.kaiming_normal_(m.weight, mode='fan_out', nonlinearity='relu')
            elif isinstance(m, nn.BatchNorm2d):
                nn.init.ones_(m.weight)
                nn.init.zeros_(m.bias)

    def forward(self, x: torch.Tensor) -> torch.Tensor:

        B, C, H, W = x.shape
        N = H * W

        x_r = self.input_proj(x).flatten(2) 

        x_r_t = x_r.permute(0, 2, 1)                   # (B, N, C)
        Q = self.W_Q(x_r_t).permute(0, 2, 1)           # (B, C, N)
        K = self.W_K(x_r_t).permute(0, 2, 1)           # (B, C, N)
        V = self.W_V(x_r_t).permute(0, 2, 1)           # (B, C, N)

        # Reshape to multi-head: (B, C, N) -> (B, h, d, N) -> (B, h, N, d)
        def reshape_to_heads(t):
            t = t.view(B, self.h, self.d, N)
            return t.transpose(2, 3)                    # (B, h, N, d)

        Q = reshape_to_heads(Q)  # (B, h, N, d)
        K = reshape_to_heads(K)  # (B, h, N, d)
        V = reshape_to_heads(V)  # (B, h, N, d)

        scale = math.sqrt(self.d)
        attn = torch.matmul(Q, K.transpose(-2, -1))    # (B, h, N, N)

        P = self.pos_enc(H, W)                          # (1, 1, N, N)
        attn = (attn + P) / scale                        # (B, h, N, N)

        attn = attn.permute(0, 2, 3, 1)                 # (B, N, N, h)
        attn = torch.matmul(attn, self.W_pre)            # (B, N, N, h)
        attn = attn.permute(0, 3, 1, 2)                 # (B, h, N, N)

        attn = F.softmax(attn, dim=-1)                   # (B, h, N, N)

        attn = attn.permute(0, 2, 3, 1)                 # (B, N, N, h)
        attn = torch.matmul(attn, self.W_post)           # (B, N, N, h)
        attn = attn.permute(0, 3, 1, 2)                 # (B, h, N, N)

        out = torch.matmul(attn, V)                      # (B, h, N, d)

        out = out.transpose(2, 3).contiguous()           # (B, h, d, N)
        out = out.view(B, C, N).view(B, C, H, W)        # (B, C, H, W)

        F_out = self.output_proj(out) + x

        return F_out
